# Supplementary material for: ﻿Vincetoxicumnakaianum (Asclepiadoideae, Apocynaceae), a new species from Japan for Cynanchummagnificum Nakai, nomen nudum
Source: PhytoKeys. 2024 Oct 15;247:191–201. doi: 10.3897/phytokeys.247.125070 (PMC11496837; doi:10.3897/phytokeys.247.125070)
Supplement: XML Treatment for Vincetoxicum nakaianum [file phytokeys.247.125070-treatment1.xml]

<!DOCTYPE tp:taxon-treatment
  PUBLIC "-//TaxonX//DTD Taxonomic Treatment Publishing DTD v0 20100105//EN" "tax-treatment-NSO.dtd">
<tp:taxon-treatment xmlns:tp="http://www.plazi.org/taxpub"><tp:treatment-meta><kwd-group><label>Taxon classification</label><kwd>
              <named-content content-type="kingdom">Plantae</named-content>
            </kwd><kwd>
              <named-content content-type="order">Gentianales</named-content>
            </kwd><kwd>
              <named-content content-type="family">Apocynaceae</named-content>
            </kwd></kwd-group><mixed-citation publication-type="journal"><person-group><name><surname>Mochizuki</surname><given-names>Ko</given-names></name><name><surname>Nemoto</surname><given-names>Shuichi</given-names></name><name><surname>Murata</surname><given-names>Jin</given-names></name><name><surname>Ohi-Toma</surname><given-names>Tetsuo</given-names></name></person-group><article-title>﻿<italic><tp:taxon-name><tp:taxon-name-part taxon-name-part-type="genus" reg="Vincetoxicum">Vincetoxicum</tp:taxon-name-part><tp:taxon-name-part taxon-name-part-type="species" reg="nakaianum">nakaianum</tp:taxon-name-part></tp:taxon-name></italic> (<tp:taxon-name><tp:taxon-name-part taxon-name-part-type="subfamily">Asclepiadoideae</tp:taxon-name-part></tp:taxon-name>, <tp:taxon-name><tp:taxon-name-part taxon-name-part-type="family">Apocynaceae</tp:taxon-name-part></tp:taxon-name>), a new species from Japan for <italic><tp:taxon-name><tp:taxon-name-part taxon-name-part-type="genus" reg="Cynanchum">Cynanchum</tp:taxon-name-part><tp:taxon-name-part taxon-name-part-type="species" reg="magnificum">magnificum</tp:taxon-name-part></tp:taxon-name></italic> Nakai, nomen nudum</article-title><source>PhytoKeys</source><day>15</day><month>10</month><year>2024</year><volume>247</volume><fpage>191</fpage><lpage>201</lpage><pub-id pub-id-type="doi">10.3897/phytokeys.247.125070</pub-id></mixed-citation></tp:treatment-meta><tp:nomenclature><label>﻿</label><tp:taxon-name>
            <object-id xmlns:xlink="http://www.w3.org/1999/xlink" content-type="arpha" xlink:type="simple">1FD55419-6E69-5C40-8AF0-93AE8F009E1D</object-id>
            <tp:taxon-name-part taxon-name-part-type="genus" reg="Vincetoxicum">Vincetoxicum</tp:taxon-name-part>
            <tp:taxon-name-part taxon-name-part-type="species" reg="nakaianum">nakaianum</tp:taxon-name-part>
            <object-id xmlns:xlink="http://www.w3.org/1999/xlink" content-type="ipni" xlink:type="simple">urn:lsid:ipni.org:names:77350303-1</object-id>
          </tp:taxon-name><tp:taxon-authority>K.Mochizuki &amp; Ohi-Toma</tp:taxon-authority><tp:taxon-status xmlns:xlink="http://www.w3.org/1999/xlink" xlink:type="simple">sp. nov.</tp:taxon-status><xref ref-type="fig" rid="F1">Figs 1</xref><xref ref-type="fig" rid="F2">, 2</xref><xref ref-type="fig" rid="F3">, 3</xref><tp:nomenclature-citation-list><tp:nomenclature-citation><tp:taxon-name>
                <tp:taxon-name-part taxon-name-part-type="genus" reg="Cynanchum"/>
                <tp:taxon-name-part taxon-name-part-type="species" reg="nikoense"/>
              </tp:taxon-name><comment>= <tp:taxon-name><tp:taxon-name-part taxon-name-part-type="genus" reg="Cynanchum">Cynanchum</tp:taxon-name-part><tp:taxon-name-part taxon-name-part-type="species" reg="nikoense">nikoense</tp:taxon-name-part></tp:taxon-name> (Maxim.) Makino pro parte, Somoku-Dzusetsu, ed. 3. 1: 299 (1907), in nota excl. basionym; Makino, Bot. Mag. (Tokyo) 22: 169 (1908), excl. basionym et synonym; Makino &amp; Nemoto, Fl. Jap.: 329 (1925), quoad descr. tantum; Makino, Ill. Fl. Jap.: 241, f. 460 (1925); Makino, Ill. Fl. Nippon: 207, f. 619 (1940). </comment></tp:nomenclature-citation></tp:nomenclature-citation-list></tp:nomenclature><tp:treatment-sec sec-type="material" id="SECID0ETAAE"><title>Type.</title><p>Japan, Pref. Tochigi • Nikko city, Nikko Botanical Garden, naturally distributed, <named-content xmlns:xlink="http://www.w3.org/1999/xlink" content-type="dwc:verbatimCoordinates" xlink:type="simple"><named-content content-type="geo-json" specific-use="{&#34;type&#34;:&#34;Point&#34;,&#34;coordinates&#34;:[139.587528,36.749972]}" id="NCID0E3AAE" xlink:type="simple">36°44'59.9"N, 139°35'15.1"E</named-content></named-content>, alt. 640 m, 22 May 2021, fl., <italic>K. Mochizuki KMH0484</italic> (holotype: TI[00239769]).</p></tp:treatment-sec><tp:treatment-sec sec-type="diagnosis" id="SECID0EDBAE"><title>Diagnosis.</title><p><italic><tp:taxon-name><tp:taxon-name-part taxon-name-part-type="genus" reg="Vincetoxicum">Vincetoxicum</tp:taxon-name-part><tp:taxon-name-part taxon-name-part-type="species" reg="nakaianum">nakaianum</tp:taxon-name-part></tp:taxon-name></italic> is morphologically similar to <italic><tp:taxon-name><tp:taxon-name-part taxon-name-part-type="genus" reg="Vincetoxicum">V.</tp:taxon-name-part><tp:taxon-name-part taxon-name-part-type="species" reg="macrophyllum">macrophyllum</tp:taxon-name-part></tp:taxon-name></italic> but is distinguished by an erect stem terminated by an inflorescence, and larger, greenish to brownish flowers, 10–15 mm in diam. (vs. flowers dark purple and 4–5 mm in diam.) with a glabrous corolla (vs. villous).</p><fig id="F1" position="float" orientation="portrait"><object-id xmlns:xlink="http://www.w3.org/1999/xlink" content-type="doi" xlink:type="simple">10.3897/phytokeys.247.125070.figure1</object-id><object-id xmlns:xlink="http://www.w3.org/1999/xlink" content-type="arpha" xlink:type="simple">17CE9FCA-93C5-53CE-9978-5FB606BEC95C</object-id><label>Figure 1.</label><caption><p><italic><tp:taxon-name><tp:taxon-name-part taxon-name-part-type="genus" reg="Vincetoxicum">Vincetoxicum</tp:taxon-name-part><tp:taxon-name-part taxon-name-part-type="species" reg="nakaianum">nakaianum</tp:taxon-name-part></tp:taxon-name></italic> K.Mochizuki &amp; Ohi-Toma <bold>A</bold> habitat and flowering stems of a single individual <bold>B</bold> young inflorescence and coetaneous leaves <bold>C</bold> mature inflorescence <bold>D</bold> flower <bold>E</bold> top view of gynostegium <bold>F</bold> shoots of previous year (black triangles) and current year (white triangles) <bold>G</bold> young follicles <bold>H</bold> seed. Scale bars: 3 cm (<bold>A</bold>); 1 cm (<bold>B, C, F–H</bold>); 2 mm (<bold>D</bold>); 0.5 mm (<bold>E</bold>).</p></caption><graphic xmlns:xlink="http://www.w3.org/1999/xlink" xlink:href="phytokeys-247-191_article-125070__-g001.jpg" position="float" orientation="portrait" xlink:type="simple" id="oo_1154392.jpg"><uri content-type="original_file" xlink:type="simple">https://binary.pensoft.net/fig/1154392</uri></graphic></fig><fig id="F2" position="float" orientation="portrait"><object-id xmlns:xlink="http://www.w3.org/1999/xlink" content-type="doi" xlink:type="simple">10.3897/phytokeys.247.125070.figure2</object-id><object-id xmlns:xlink="http://www.w3.org/1999/xlink" content-type="arpha" xlink:type="simple">B04A17D2-A390-5D93-9D4E-447028CB0F31</object-id><label>Figure 2.</label><caption><p>Gynostegium and pollinarium (enlarged) <bold>A</bold> oblique view of gynostegium <bold>B</bold> pollinarium <bold>C</bold> abaxial side of a stamen covered with the corona <bold>D</bold> adaxial side of a stamen <bold>E</bold> side view of a stamen. Scale bars: 0.5 mm (<bold>A, C–E</bold>); 0.1 mm (<bold>B</bold>).</p></caption><graphic xmlns:xlink="http://www.w3.org/1999/xlink" xlink:href="phytokeys-247-191_article-125070__-g002.jpg" position="float" orientation="portrait" xlink:type="simple" id="oo_1154393.jpg"><uri content-type="original_file" xlink:type="simple">https://binary.pensoft.net/fig/1154393</uri></graphic></fig></tp:treatment-sec><tp:treatment-sec sec-type="description" id="SECID0EKEAE"><title>Description.</title><p>Perennial herb 30–60 cm in height. <bold><italic>Roots</italic></bold> fibrous fascicled. <bold><italic>Rhizome</italic></bold> short, erect. <bold><italic>Stems</italic></bold> erect, weakly pubescent, not branched, 4–6 mm in diam., terminated by an inflorescence. <bold><italic>Leaves</italic></bold> opposite, 1–4 pairs crowded near the shoot apex; <bold><italic>petiole</italic></bold> 1–4 cm long; <bold><italic>blade</italic></bold> broadly ovate to rhombic, 3–8 cm long, 2–6 cm wide when flowering, 8–20 cm long, 5–13 cm wide when fruiting. <bold><italic>Inflorescence</italic></bold> terminal and sometimes axillary, densely umbellately cymose; <bold><italic>flowers</italic></bold> 10–30, 5-merous, 10–15 mm in diam., weakly pubescent, greenish; <bold><italic>peduncle</italic></bold> 5–20 mm long, unbranched; <bold><italic>pedicels</italic></bold> glabrous, 5–15 mm long, ca. 0.5 mm in diam., greenish; <bold><italic>calyx</italic></bold> rotate, weakly pubescent on abaxial surface, 4–6 mm in diam., deeply lobed, lobes lanceolate, ca. 2 mm long, ca. 0.7 mm wide, apex obtuse to acute; <bold><italic>corolla</italic></bold> rotate, 10–15 mm in diam., dull brownish to dull greenish, deeply lobed, lobes oblong, apex obtuse to orbicular, 6–9 mm long, 2–3 mm wide, both surfaces glabrous, apex obtuse to orbicular; <bold><italic>gynostegial corona</italic></bold> fleshy, 1.5–2 mm long, 1.5–2 mm in diam., lobes 0.75–1 mm long, ca. 1 mm wide, apex obtuse to orbicular and medially angustate. <bold><italic>Gynostegium</italic></bold> 1–1.5 mm in diam., slightly below level of corona; <bold><italic>style-head</italic></bold> flattened, 0.5–1 mm in diam. <bold><italic>Stamen</italic></bold> 0.6–0.8 mm long, 0.4–0.5 mm wide; anther wings 0.2–0.25 mm long; <bold><italic>connective appendage</italic></bold> membranous, ovate, 0.1–0.17 mm long, 0.3–0.4 mm wide. <bold><italic>Pollinarium</italic></bold>: <bold><italic>corpusculum</italic></bold> narrowly oblong, ca. 0.12 mm long; <bold><italic>caudicles</italic></bold> oblong, ca. 0.04 mm long, sub-basally connected to corpusculum at a 120° angle; <bold><italic>pollinium</italic></bold> ellipsoid, ca. 0.08 mm long, ca. 0.05 mm wide, subapically attached to caudicle. <bold><italic>Follicles</italic></bold> usually two per flower, erect, divaricate at a 70°–100° angle, 7–15 cm long, narrow-lanceolate, gradually attenuate to apex. <bold><italic>Seeds</italic></bold> brown, slightly winged, narrowly ovate, 10–15 mm long, 2–3.5 mm wide; <bold><italic>coma</italic></bold> 2–5 cm long, silver.</p><fig id="F3" position="float" orientation="portrait"><object-id xmlns:xlink="http://www.w3.org/1999/xlink" content-type="doi" xlink:type="simple">10.3897/phytokeys.247.125070.figure3</object-id><object-id xmlns:xlink="http://www.w3.org/1999/xlink" content-type="arpha" xlink:type="simple">67CE01BF-BFD3-5B78-920A-8A92ECAD4D05</object-id><label>Figure 3.</label><caption><p>Holotype of <italic><tp:taxon-name><tp:taxon-name-part taxon-name-part-type="genus" reg="Vincetoxicum">Vincetoxicum</tp:taxon-name-part><tp:taxon-name-part taxon-name-part-type="species" reg="nakaianum">nakaianum</tp:taxon-name-part></tp:taxon-name></italic> K.Mochizuki &amp; Ohi-Toma. (<italic>K.Mochizuki KMH0484</italic>, TI [00239769]).</p></caption><graphic xmlns:xlink="http://www.w3.org/1999/xlink" xlink:href="phytokeys-247-191_article-125070__-g003.jpg" position="float" orientation="portrait" xlink:type="simple" id="oo_1154394.jpg"><uri content-type="original_file" xlink:type="simple">https://binary.pensoft.net/fig/1154394</uri></graphic></fig></tp:treatment-sec><tp:treatment-sec sec-type="Japanese common name" id="SECID0E3HAE"><title>Japanese common name.</title><p>Tachi-gashiwa. <xref ref-type="bibr" rid="B8">Makino (1890)</xref> was the first to mention the common name “tachi-gashiwa” as a misidentification for <italic><tp:taxon-name><tp:taxon-name-part taxon-name-part-type="genus" reg="Vincetoxicum">Vincetoxicum</tp:taxon-name-part><tp:taxon-name-part taxon-name-part-type="species" reg="macrophyllum">macrophyllum</tp:taxon-name-part></tp:taxon-name></italic> Siebold &amp; Zucc.</p></tp:treatment-sec><tp:treatment-sec sec-type="phenology" id="SECID0ERIAE"><title>Phenology.</title><p>Flowering from late March to May; fruiting from June to February.</p></tp:treatment-sec><tp:treatment-sec sec-type="distribution" id="SECID0EWIAE"><title>Distribution and habitat.</title><p>Japan. Alt. ca. 100–850 m. Central to northern Honshu: Prefs. Aomori, Iwate, Miyagi, Fukushima, Gunma, Tochigi, Ibaraki, Tokyo, Kanagawa, Shizuoka, Yamanashi, Nagano, and Aichi (see Additional specimens examined) (Fig. <xref ref-type="fig" rid="F4">4</xref>). Grows in understories of Japanese ceder plantation forests and deciduous forests dominated by <italic><tp:taxon-name><tp:taxon-name-part taxon-name-part-type="genus" reg="Fagus">Fagus</tp:taxon-name-part><tp:taxon-name-part taxon-name-part-type="species" reg="japonica">japonica</tp:taxon-name-part></tp:taxon-name></italic> Maxim., <italic><tp:taxon-name><tp:taxon-name-part taxon-name-part-type="genus" reg="Abies">Abies</tp:taxon-name-part><tp:taxon-name-part taxon-name-part-type="species" reg="firma">firma</tp:taxon-name-part></tp:taxon-name></italic> Siebold &amp; Zucc., <italic><tp:taxon-name><tp:taxon-name-part taxon-name-part-type="genus" reg="Quercus">Quercus</tp:taxon-name-part></tp:taxon-name></italic> L., <italic><tp:taxon-name><tp:taxon-name-part taxon-name-part-type="genus" reg="Acer">Acer</tp:taxon-name-part></tp:taxon-name></italic> L., and <italic><tp:taxon-name><tp:taxon-name-part taxon-name-part-type="genus" reg="Carpinus">Carpinus</tp:taxon-name-part></tp:taxon-name></italic> L.</p><fig id="F4" position="float" orientation="portrait"><object-id xmlns:xlink="http://www.w3.org/1999/xlink" content-type="doi" xlink:type="simple">10.3897/phytokeys.247.125070.figure4</object-id><object-id xmlns:xlink="http://www.w3.org/1999/xlink" content-type="arpha" xlink:type="simple">A2DF97D2-B94E-5B6C-B319-D8B330AA052C</object-id><label>Figure 4.</label><caption><p>Distribution map of <italic><tp:taxon-name><tp:taxon-name-part taxon-name-part-type="genus" reg="Vincetoxicum">Vincetoxicum</tp:taxon-name-part><tp:taxon-name-part taxon-name-part-type="species" reg="nakaianum">nakaianum</tp:taxon-name-part></tp:taxon-name></italic> K.Mochizuki &amp; Ohi-Toma. Dots indicate the geographic locations of the specimens examined, including the holotype. Prefectures with records based on herbarium specimens are indicated in orange.</p></caption><graphic xmlns:xlink="http://www.w3.org/1999/xlink" xlink:href="phytokeys-247-191_article-125070__-g004.jpg" position="float" orientation="portrait" xlink:type="simple" id="oo_1154395.jpg"><uri content-type="original_file" xlink:type="simple">https://binary.pensoft.net/fig/1154395</uri></graphic></fig></tp:treatment-sec><tp:treatment-sec sec-type="etymology" id="SECID0EDLAE"><title>Etymology.</title><p>The species epithet honors Prof. Takenoshin Nakai (1882–1952), who conferred the name <italic><tp:taxon-name><tp:taxon-name-part taxon-name-part-type="genus" reg="Cynanchum">Cynanchum</tp:taxon-name-part><tp:taxon-name-part taxon-name-part-type="species" reg="magnificum">magnificum</tp:taxon-name-part></tp:taxon-name></italic> for “tachi-gashiwa”.</p></tp:treatment-sec><tp:treatment-sec sec-type="conservation status" id="SECID0EULAE"><title>Conservation status.</title><p>Least Concern (LC). <italic><tp:taxon-name><tp:taxon-name-part taxon-name-part-type="genus" reg="Vincetoxicum">Vincetoxicum</tp:taxon-name-part><tp:taxon-name-part taxon-name-part-type="species" reg="nakaianum">nakaianum</tp:taxon-name-part></tp:taxon-name></italic> is known from many populations throughout the central to northern Honshu island of Japan. Based on the specimen records, the extent of occurrence (<abbrev xmlns:xlink="http://www.w3.org/1999/xlink" xlink:title="Extent of Occurrence" id="ABBRID0EFMAE" xlink:type="simple">EOO</abbrev>) is calculated to be ca. 79.000 km<sup>2</sup> and the area of occupancy (<abbrev xmlns:xlink="http://www.w3.org/1999/xlink" xlink:title="Area of Occupancy" id="ABBRID0ELMAE" xlink:type="simple">AOO</abbrev>) is 240 km<sup>2</sup>. However, we should note that this result may be underestimated since the sampling does not cover all the known populations. This species is not listed in the Red Data Book of Japan published by the Ministry of the Environment (<xref ref-type="bibr" rid="B9">Ministry of the Environment 2020</xref>). Given that the natural habitat area has not been fragmented or reduced, it is assessed here as Least Concern according to the IUCN criterion (<xref ref-type="bibr" rid="B3">IUCN 2012</xref>, <xref ref-type="bibr" rid="B4">2019</xref>).</p></tp:treatment-sec><tp:treatment-sec sec-type="Nomenclatural notes" id="SECID0E4MAE"><title>Nomenclatural notes.</title><p>The following not validly published “names” correspond with <italic><tp:taxon-name><tp:taxon-name-part taxon-name-part-type="genus" reg="Vincetoxicum">Vincetoxicum</tp:taxon-name-part><tp:taxon-name-part taxon-name-part-type="species" reg="nakaianum">nakaianum</tp:taxon-name-part></tp:taxon-name></italic> K.Mochizuki &amp; Ohi-Toma.</p><p><italic><tp:taxon-name><tp:taxon-name-part taxon-name-part-type="genus" reg="Cynanchum">Cynanchum</tp:taxon-name-part><tp:taxon-name-part taxon-name-part-type="species" reg="magnificum">magnificum</tp:taxon-name-part></tp:taxon-name></italic> Nakai, J. Jap. Bot. 8(2): 69 (1937), in textu, nomen nudum. No Latin description, diagnosis, or even an indirect reference to any former description was provided. Therefore, the name <italic><tp:taxon-name><tp:taxon-name-part taxon-name-part-type="genus" reg="Cynanchum">Cynanchum</tp:taxon-name-part><tp:taxon-name-part taxon-name-part-type="species" reg="magnificum">magnificum</tp:taxon-name-part></tp:taxon-name></italic> Nakai is a nomen nudum (<abbrev xmlns:xlink="http://www.w3.org/1999/xlink" xlink:title="International Code of Nomenclature" id="ABBRID0EGOAE" xlink:type="simple">ICN</abbrev> Art. 38.1 and 39.1, <xref ref-type="bibr" rid="B18">Turland et al. 2018</xref>)</p><p>= <italic><tp:taxon-name><tp:taxon-name-part taxon-name-part-type="genus" reg="Vincetoxicum">Vincetoxicum</tp:taxon-name-part><tp:taxon-name-part taxon-name-part-type="species" reg="magnificum">magnificum</tp:taxon-name-part></tp:taxon-name></italic> (Nakai) Kitag., J. Jap. Bot. 34(12): 364 (1959), nomen invalidum.</p></tp:treatment-sec><tp:treatment-sec sec-type="notes" id="SECID0E2OAE"><title>Notes.</title><p><italic><tp:taxon-name><tp:taxon-name-part taxon-name-part-type="genus" reg="Vincetoxicum">Vincetoxicum</tp:taxon-name-part><tp:taxon-name-part taxon-name-part-type="species" reg="nakaianum">nakaianum</tp:taxon-name-part></tp:taxon-name></italic> is unique in its early flowering habit from late March to May, while the leaves are unfolding, often with the inflorescence blooming before the leaves are fully developed (Fig. <xref ref-type="fig" rid="F1">1B</xref>). The leaves enlarge from flowering to fruiting, reaching ca. 20 cm long. This flowering habit is rare in the genus <italic><tp:taxon-name><tp:taxon-name-part taxon-name-part-type="genus" reg="Vincetoxicum">Vincetoxicum</tp:taxon-name-part></tp:taxon-name></italic>.</p><p>Its flowers open in the morning and persist for 2–3 days. The flowers emit a faint odor during daytime, and tiny insects are often observed flying around the inflorescence. Variations in flower color are frequently observed within large populations, ranging from entirely brown to green. In the Nikko area of Tochigi Prefecture on Honshu, this species often co-occurs with <tp:taxon-name><tp:taxon-name-part taxon-name-part-type="genus" reg="Vincetoxicum">V.</tp:taxon-name-part><tp:taxon-name-part taxon-name-part-type="species" reg="macrophyllum">macrophyllum</tp:taxon-name-part><tp:taxon-name-part taxon-name-part-type="infraspecific-rank">var.</tp:taxon-name-part><tp:taxon-name-part taxon-name-part-type="variety" reg="nikoense">nikoense</tp:taxon-name-part></tp:taxon-name>; however, their flowering seasons do not overlap, and <tp:taxon-name><tp:taxon-name-part taxon-name-part-type="genus" reg="Vincetoxicum">V.</tp:taxon-name-part><tp:taxon-name-part taxon-name-part-type="species" reg="macrophyllum">macrophyllum</tp:taxon-name-part><tp:taxon-name-part taxon-name-part-type="infraspecific-rank">var.</tp:taxon-name-part><tp:taxon-name-part taxon-name-part-type="variety" reg="nikoense">nikoense</tp:taxon-name-part></tp:taxon-name> flowers from June to September.</p><p>Although <xref ref-type="bibr" rid="B12">Nakai (1937)</xref> cited no specimens, we discovered one specimen (<italic>T. Nakai, s.n.</italic>, TI[00267868]) for which “<tp:taxon-name><tp:taxon-name-part taxon-name-part-type="genus" reg="Cynanchum">Cynanchum</tp:taxon-name-part><tp:taxon-name-part taxon-name-part-type="species" reg="grandifolium">grandifolium</tp:taxon-name-part></tp:taxon-name> Hemsley” and “Flores viridescentes” were written on the original label by Nakai; the former was lined out and corrected to “<tp:taxon-name><tp:taxon-name-part taxon-name-part-type="genus" reg="Cynanchum">Cynanchum</tp:taxon-name-part><tp:taxon-name-part taxon-name-part-type="species" reg="magnificum">magnificum</tp:taxon-name-part></tp:taxon-name> Nakai, sp. nov.”, also by Nakai.</p></tp:treatment-sec><tp:treatment-sec sec-type="material" id="SECID0EXRAE"><title>Additional specimens examined.</title><p><bold>Japan</bold>, <bold>Pref. Aomori</bold>: • Hashikami-cho, Mt. Hashikami-dake, 25 Jun. 1946, fr., <italic>J. Koikawa s.n.</italic> (TI[00267869]). <bold>Pref. Iwate</bold>: • Ninohe-gun, Fukuoka-machi, 30 Jun. 1967, wilted fl. and young fr., <italic>H. Hara s.n.</italic> (TI[00267870]) • Iwaizumi-cho, Egawa, 25 Aug. 1973, fr., <italic>M. Takahashi s.n.</italic> (TI[00267871]) • Shimohei-gun, Iwaizumi-machi, 22 Jun. 2000, fr., <italic>K. Yonekura 5634</italic> (TUS[251310]) • Kesen-gun, Sumita-cho, 31 May 2001, fr., <italic>Y. Tazawa s.n.</italic> (TUS[267156]). <bold>Pref. Miyagi</bold>: • Kurihara-shi, Kurikoma, Monzi, Mt. Kurikoma-yama, 24 Jul. 1978, fr., <italic>W. Takahashi 19728</italic> (TUS[465015]) • Kurokawa-gun, Ohmori-yama, 16 May, 1915, fl., <italic>Ogura s.n.</italic> (TI[00267874]) • Akiu, Uenohara, 6 May 1962, fl., <italic>H. Ohashi 2872</italic>, (TI[00267872]) • Oshika-gun, Kinkazan, 23 Jun. 1963, sterile, <italic>M. Takahashi s.n.</italic> (TI[00267873]) • Oshika-gun, Onagawa-cho, Mt. Dairokuten-yama, 5 Aug. 1973, fr., <italic>Y. Sasaki 1409-1</italic> (TUS[321031]) • Iwanuma-shi, Miiroyoshi, 5 Oct. 1993, fr., <italic>T. Mori 8659-c</italic> (TUS[418789]) • Katta-gun, Zao-machi, 18 Jul. 1986, fr., <italic>T. Mori 1607</italic> (TUS[418790]) • Kakuda-shi, Oda, 21 May 1992, fl., <italic>T. Mori 8222-b</italic> (TUS[418791]). <bold>Pref. Fukushima</bold>: • Fukushima-shi, Matsukawamachi-mizuhara, 14 May 2002, fl., <italic>T. Kurosawa 20505</italic> (FKSE[14339]) • Adachi-gun, Ohtama-mura, 8 May 2001, fl., <italic>M. Sato s.n.</italic> (FKSE[94390]) • Sohma-gun, Odaka-machi, 4 May 1969, fl., <italic>N. Sakurai s.n.</italic> (FKSE[33860]) • Futaba-gun, Kashimadaira, 28 Jul. 1962, sterile, <italic>H. Sase, s.n.</italic> (FKSE[6199]) • Tamura-gun, Takine-machi, 30 May 1971, fl., <italic>H. Sase 170-28</italic> (FKSE[6196]) • Iwaki-shi, Tabitomachi, 14 May 2014, fl., <italic>S. Nemoto 1183</italic> (FKSE[82848]) • Ishikawa-gun, Furudono-machi, Okaze, 24 May 2020, fl., <italic>S. Nemoto et al. 5795</italic> (TI[00267875]) • Nishishirakawa-gun, Koseki-mura, date unknown, fl., <italic>N. Imai s.n.</italic> (TNS[31085]). <bold>Pref. Gunma</bold>: • Yamada-gun, Umeda-mura, 10 May 1936, fl., <italic>H. Koidzumi 106893</italic> (TNS[904856]) • Kiryu-shi, Narukamiyama, May 1957, fl., <italic>Y. Asai, s.n.</italic> (TI[00267877]) • Kanra-gun, Shimonita-machi, Kuriyama, 18 Sept. 1954, fr., <italic>T. Wakana WT5856</italic> (CBM[BS5856]) • Kanra-gun, Shimonita-machi, Mt. Arafune-yama, Oct. 1954, sterile., <italic>T. Yamazaki, s.n.</italic> (TI[00270877]) • Kanra-gun, Shimonita-machi, Mt. Myogi-san, 28 May 1954, fl., <italic>K. Sato s.n.</italic> (TI[00270883]). <bold>Pref. Tochigi</bold>: • Nasushiobara-shi, Ooami, 4 Jun. 2005, fl., <italic>M. Tsuchiya 11243</italic> (CBM[BS303509]) • Nikko-shi, Yamakubo, 22 Sept. 2021, fr., <italic>K. Mochizuki KMH0457</italic> (TI[00239771]) • Nasu-gun, Bato-machi, Mt. Torinoko-san, 26 Sept. 1954, fr., <italic>S. Suzuki s.n.</italic> (TUS[243360]) • Kawachi-gun, Kamikawachi-mura, 10 May 1964, fl., <italic>C. Okawa s.n.</italic> (TNS[410216]) • Haga-gun, Mashiko-machi, Mt. Amemaki-yama, 18 May 1952, wilted fl., <italic>S. Suzuki s.n.</italic> (TUS[243359]). <bold>Pref. Ibaraki</bold>: • Kitaibaraki-shi, 3 May 1958, fl., <italic>M. Suzuki s.n.</italic> (TNS[137568]) • Kitaibaraki-shi, Sekimoto-cho, Ogawa, 19 Sept. 2001, sterile, <italic>A. Tamura s.n.</italic> (KPM[0217161]). <bold>Pref. Saitama</bold>: • Iruma-gun, Agano-mura, 17 Oct. 1934, sterlile, <italic>S. Okuyama s.n.</italic> (TNS[663437]) • Chichibu, Buko-san, 24 May, 1953, fl., <italic>S. Kurosawa s.n.</italic> (TI[00267876]) • Hannno-shi, Agano, Mt. Nenoo-gongen, 15 Jun. 1974, sterile, <italic>M. Togashi s.n.</italic> (TI[00271481]). <bold>Pref. Tokyo</bold>: • Mt. Kariyose, 8 May 1930, fl., <italic>T.Nakai s.n.</italic> (TI[00267868]), “<tp:taxon-name><tp:taxon-name-part taxon-name-part-type="genus" reg="Cynanchum">Cynanchum</tp:taxon-name-part><tp:taxon-name-part taxon-name-part-type="species" reg="magnificum">magnificum</tp:taxon-name-part></tp:taxon-name> Nakai, sp. nov.,” in sched. • Usui-gun, Usui-machi, 7 Sept. 1952, fr., <italic>I. Yokota 14</italic> (TNS[115037]) • Hachioji-shi, Mt. Jinba, 13 May 1951, fl., <italic>S. Okuyama 9782</italic> (TNS[101552]) • Nishitama-gun, Itsukaichi-machi, 18 Oct. 1970, sterile, <italic>M. Harimoto s.n.</italic> (TNS[754776]) • Ome-shi, May 1955, fl., <italic>T. Satow 8146</italic> (TNS[123870]) • Minamitama-gun, Asakawa-machi, Mt. Takao, 3 May 1921, fl., <italic>T. Ito s.n.</italic> (TNS[396248], TNS[61439]). <bold>Pref. Kanagawa</bold>: • Tsukui-gun, Tsukui-machi, Mt. Yakeyama, 20 Jul. 1980, fl., <italic>S. Kigawa s.n.</italic> (KPM[1000451]) • Aikou-gun, Kiyokawa-mura, 26 Jun. 1981, fr., <italic>H. Takahashi s.n.</italic> (KPM[1000449]) • Minamiashigara-shi, Saijoji, 4 Sept. 1983, fl., <italic>A. Yoshikawa s.n.</italic> (KPM[1000453]) • Isehara-shi, Mt. Ohyama, 2 May 2003, fl., <italic>M. Morikawa s.n.</italic> (KPM[0123462]) • Hadano-shi, Hane, 7 May 2015, fl., <italic>C. Akiko CKD-2-46</italic> (KPM[0182259]) • ibid., 18 Jun. 2015, fr., <italic>C. Akiko CKD-2-166</italic> (KPM[0181449]) • Naka-gun, Isehara-machi, 5 May 1966, fl., <italic>F. Kazami s.n.</italic> (TNS[170266]). <bold>Pref. Shizuoka</bold>: • Gotenba-shi, Higashi-tanaka, 13 Oct. 2021, sterile, <italic>K. Mochizuki KMH0460</italic> (TI[00267878]) • Haibara-gun, Honkawane-cho, Ooma, 19 Jul. 1977, fr., <italic>F. Konta et al. SK301</italic> (TNS[940477]) • Fujinomiya-shi, Fumoto, 30 Aug. 1977, sterile, <italic>F. Konta &amp; T. Masuzawa 2159</italic> (TNS[940473]) • Fujinomiya-shi, Awakura, 8 May 1998, fl., <italic>F. Konta 18501</italic> (TNS[665002]) • Fujinomiya-shi, Saori, 4 May 1985, fl., <italic>T. Sato 7597</italic> (TNS[940476]). <bold>Pref. Yamanashi</bold>: • Minamikomagun, Minobu-cho, 15 Jul. 1951 sterile, <italic>S. Nakagomi</italic> s.n., (BDCJ[2361]). <bold>Pref. Nagano</bold>: • Kitasaku-gun, Karuizawa-machi, 21 Jul. 1936, fr., <italic>K. Shirai s.n.</italic> (TNS[65102]) • Iida-shi, Minamishinano-mura, Tayorigashima, 29 May 2010, fl., <italic>K. Hiruma s.n.</italic> (ICM[HE009442]) • Minamishinano-mura, Tayorigashima, 31 May 2020, <italic>M. Ozeki MOCL200531-10</italic> (NAC[214171]) • Minamishinano-mura, Toyamakawa, 21 Jul. 1936, sterile, <italic>R. Fujiwara 381353-22</italic>, (NAC[65102]). <bold>Pref. Aichi</bold>: • Nishikamo-gun, Obara-mura, Apr. 1954, fl., 16 Oct. 1960, fr., <italic>K. Inami s.n.</italic> (CBM[BS72659], CBM[BS194212]).</p></tp:treatment-sec><ref-list><ref id="B8"><mixed-citation xmlns:xlink="http://www.w3.org/1999/xlink" xlink:type="simple"><person-group><name name-style="western"><surname>Makino</surname><given-names>T</given-names></name></person-group> (<year>1890</year>) <article-title>Report of Japanese Plants (6-1).</article-title><source>The Botanical Magazine, Tokyo</source><volume>4</volume>: <fpage>150</fpage>–<lpage>152</lpage>. <ext-link xlink:href="10.15281/jplantres1887.4.150" ext-link-type="doi" xlink:type="simple">https://doi.org/10.15281/jplantres1887.4.150</ext-link></mixed-citation></ref><ref id="B9"><mixed-citation xmlns:xlink="http://www.w3.org/1999/xlink" xlink:type="simple">Ministry of the Environment (<year>2020</year>) Red List 2020. <ext-link xlink:href="https://www.env.go.jp/content/900515981.pdf" ext-link-type="uri" xlink:type="simple">https://www.env.go.jp/content/900515981.pdf</ext-link> [26 May 2024] [In Japanese]</mixed-citation></ref><ref id="B3"><mixed-citation xmlns:xlink="http://www.w3.org/1999/xlink" xlink:type="simple">IUCN (<year>2012</year>) IUCN Red List Categories and Criteria, Version 3.1. Gland and Cambridge.</mixed-citation></ref><ref id="B4"><mixed-citation xmlns:xlink="http://www.w3.org/1999/xlink" xlink:type="simple">IUCN (<year>2019</year>) Guidelines for Using the IUCN Red List Categories and Criteria. Version 14. Prepared by the Standards and Petitions Committee.</mixed-citation></ref><ref id="B18"><mixed-citation xmlns:xlink="http://www.w3.org/1999/xlink" xlink:type="simple"><person-group><name name-style="western"><surname>Turland</surname><given-names>NJ</given-names></name><name name-style="western"><surname>Wiersema</surname><given-names>JH</given-names></name><name name-style="western"><surname>Barrie</surname><given-names>FR</given-names></name><name name-style="western"><surname>Greuter</surname><given-names>W</given-names></name><name name-style="western"><surname>Hawksworth</surname><given-names>DL</given-names></name><name name-style="western"><surname>Herendeen</surname><given-names>PS</given-names></name><name name-style="western"><surname>Knapp</surname><given-names>S</given-names></name><name name-style="western"><surname>Kusber</surname><given-names>WH</given-names></name><name name-style="western"><surname>Li</surname><given-names>DZ</given-names></name><name name-style="western"><surname>Marhold</surname><given-names>K</given-names></name><name name-style="western"><surname>May</surname><given-names>TW</given-names></name><name name-style="western"><surname>McNeill</surname><given-names>J</given-names></name><name name-style="western"><surname>Monro</surname><given-names>AM</given-names></name><name name-style="western"><surname>Prado</surname><given-names>J</given-names></name><name name-style="western"><surname>Price</surname><given-names>MJ</given-names></name><name name-style="western"><surname>Smith</surname><given-names>GF</given-names></name></person-group> (<year>2018</year>) International Code of Nomenclature for <tp:taxon-name><tp:taxon-name-part taxon-name-part-type="above-family">Algae</tp:taxon-name-part></tp:taxon-name>, <tp:taxon-name><tp:taxon-name-part taxon-name-part-type="kingdom">Fungi</tp:taxon-name-part></tp:taxon-name>, and Plants (Shenzhen Code): Adopted by the Nineteenth International Botanical Congress Shenzhen, China, July 2017. Regnum Vegetabile 159. Koeltz Botanical Books, Glashütten. <ext-link xlink:href="10.12705/Code.2018" ext-link-type="doi" xlink:type="simple">https://doi.org/10.12705/Code.2018</ext-link> [Last accessed 15 June 2024]</mixed-citation></ref><ref id="B12"><mixed-citation xmlns:xlink="http://www.w3.org/1999/xlink" xlink:type="simple"><person-group><name name-style="western"><surname>Nakai</surname><given-names>T</given-names></name></person-group> (<year>1937</year>) <article-title>Some Japanese <italic><tp:taxon-name><tp:taxon-name-part taxon-name-part-type="genus">Tylophora</tp:taxon-name-part></tp:taxon-name></italic> and <italic><tp:taxon-name><tp:taxon-name-part taxon-name-part-type="genus">Cynanchum</tp:taxon-name-part></tp:taxon-name></italic> determined by Miquel, Franchet, and Maximowicz.</article-title><source>The Journal of Japanese Botany</source><volume>13</volume>: <fpage>67</fpage>–<lpage>75</lpage>. [In Japanese]</mixed-citation></ref></ref-list></tp:taxon-treatment>
